# Supplementary material for: The effects of caloric restriction on adipose tissue and metabolic health are sex- and age-dependent
Source: eLife. 2023 Apr 25;12:e88080. doi: 10.7554/eLife.88080 (PMC10171869; doi:10.7554/eLife.88080)
Supplement: Figure 1—source data 1. — Values for the data presented in Figure 1A–D are shown in the file named ‘Figure 1_Source_Data.xlsx’. Raw data for the literature searches for mice and humans are contained in the files named ‘Literature_Search_Mice.xlsx’ and ‘Literature_Search_Humans.xlsx’. [file elife-88080-fig1-data1.zip]

Archive with 3 entries (3 files):
- Figure 1_Source_Data/Figure 1_Source_Data.xlsx
- Figure 1_Source_Data/Literature_Search_Humans.xlsx
- Figure 1_Source_Data/Literature_Search_Mice.xlsx
