# Supplementary material for: The effects of caloric restriction on adipose tissue and metabolic health are sex- and age-dependent
Source: eLife. 2023 Apr 25;12:e88080. doi: 10.7554/eLife.88080 (PMC10171869; doi:10.7554/eLife.88080)
Supplement: Figure 3—source data 1. — Values for the data presented in Figure 3A–G are shown in the file named ‘Figure 3_Source_Data.xlsx’. [file elife-88080-fig3-data1.zip]

Archive with 1 entries (1 files):
- Figure 3_Source_Data/Figure 3_Source_Data.xlsx
