# Supplementary material for: The effects of caloric restriction on adipose tissue and metabolic health are sex- and age-dependent
Source: eLife. 2023 Apr 25;12:e88080. doi: 10.7554/eLife.88080 (PMC10171869; doi:10.7554/eLife.88080)
Supplement: Figure 6—source data 1. — Values for the data presented in Figure 6A–D are shown in the file named ‘Figure 6_Source_Data.xlsx’. The code used for Principal Component Analysis in Figure 6D is in the file named ‘R code for Principal Component Analysis from ceramide data.r’. [file elife-88080-fig6-data1.zip]

Archive with 2 entries (2 files):
- Figure 6_Source_Data/Figure 6_Source_Data.xlsx
- Figure 6_Source_Data/R code for Principal Component Analysis from ceramide data.R
