# Supplementary material for: The effects of caloric restriction on adipose tissue and metabolic health are sex- and age-dependent
Source: eLife. 2023 Apr 25;12:e88080. doi: 10.7554/eLife.88080 (PMC10171869; doi:10.7554/eLife.88080)
Supplement: Figure 7—source data 1. — Values for the data presented in Figure 7A, C and E are shown in the file named ‘Figure 7_Source_Data.xlsx. The code used for Principal Component Analysis in Figure 7A and generating volcano plots in Figure 7B is in the file named ‘R code for Principal Component Analysis and Volcano plots from RNAseq data.r’. [file elife-88080-fig7-data1.zip]

Archive with 3 entries (3 files):
- Figure 7_Source_Data/ R code for Principal Component Analysis and Volcano plots from RNAseq data.r
- Figure 7_Source_Data/.Rhistory
- Figure 7_Source_Data/Figure 7_Source_Data.xlsx
