# Supplementary material for: The effects of caloric restriction on adipose tissue and metabolic health are sex- and age-dependent
Source: eLife. 2023 Apr 25;12:e88080. doi: 10.7554/eLife.88080 (PMC10171869; doi:10.7554/eLife.88080)
Supplement: Figure 7—source data 1. — Values for the data presented in Figure 7A, C and E are shown in the file named ‘Figure 7_Source_Data.xlsx. The code used for Principal Component Analysis in Figure 7A and generating volcano plots in Figure 7B is in the file named ‘R code for Principal Component Analysis and Volcano plots from RNAseq data.r’. [file elife-88080-fig7-data1.zip › Figure 7_Source_Data/ R code for Principal Component Analysis and Volcano plots from RNAseq data.r]

### DESeq2 Practical 01-Feb-2020 ###

###################################################	
### code chunk number 1	
###################################################	

# load packages
# *install if missing*
library(DESeq2) 
library(umap)
library(tidyverse)
library(data.table)
library(fs) 
library(magrittr) 
library(MatrixGenerics)
library(ggrepel)
library(preprocessCore)
library(ggforce)

#to export figures in svg format
library(svglite)

# 
# Check paths
# Automated paths:	
#' 	

#path_input=paste0("/Users/yoshiko/Desktop/20230130-4-group-based/")
path_input=paste0("/Users/yoshiko/Desktop/20230130-4-group-based/")

setwd(path_input)
#path_output=paste0("/Users/yoshiko/Desktop/20230130-4-group-based/DESeq2_WT_4classes/")
path_output=paste0("/Users/yoshiko/Desktop/20230130-4-group-based/DESeq2_WT_4classes/")
dir.create(path_output)
#' 	


###################################################	
### code chunk number 2	
###################################################	
# mm10.ncbiRefSeq.gtfのdirectoryを変える
gtf <- fread("/Users/yoshiko/Desktop/20230130-4-group-based/mm10.ncbiRefSeq.gtf")
gtf <- gtf %>% filter(V1 =="chrY") %>% select(V9)
gtf_Y <- gtf$V9
gtf_Y_df <- unlist(str_split(gtf_Y,pattern = ";"))
gtf_Y_df <- gtf_Y_df[str_detect(gtf_Y_df,"gene_name")]
gtf_Y_df <- gsub(" ","", gtf_Y_df)
gtf_Y_df <- gsub("gene_name\\\"","",gtf_Y_df)
gtf_Y_df <- gsub("\\\"","",gtf_Y_df)

gtf_Y_df <- gtf_Y_df[!duplicated(gtf_Y_df)]

## Read in Data/Metadata
file1 = paste0(path_input, 'count.txt') 	
sex_related_genes <- c(gtf_Y_df,"Xist")

#readCounts <- fread(paste0(path_input,"Read.txt"))

rawCounts=fread(file1,header=T) %>% filter(!(Geneid %in% sex_related_genes)) %>% 
                    
                    tibble::column_to_rownames("Geneid") %>% select(c(-1,-2,-3,-4,-5)) %>%
                   rename("/exports/eddie/scratch/v1yikush/after_alignment/611_Aligned.sortedByCoord.out.bam"=
                            "/exports/eddie/scratch/v1yikush/after_alignment/119_Aligned.sortedByCoord.out.bam")
sample_name <- colnames(rawCounts)
sample_name <- gsub("^/.*/","",sample_name)
sample_name <- gsub("_Aligned.*$","",sample_name)
colnames(rawCounts) <- sample_name
rawCounts <- rawCounts %>% select(sort(sample_name))

sample_info <- fread("Sample_info.csv",sep="\t")

# Omit paried end sequence data because they differ too much from single-end data


samples <- colnames(rawCounts)
sex <- factor(sample_info$Sex)
diet <- factor(sample_info$Diet)
genotype <- factor(sample_info$Genotype)


sampleData <- data.frame(samples,sex,diet,genotype) %>% dplyr::filter(genotype=="WT") %>%
  mutate(class =paste(diet, sex,sep="_"))
rawCounts <- rawCounts %>% dplyr::select(sampleData$samples)


rawCounts_filt <- rawCounts %>% filter(rowSums(.) > 50) 
rawCounts_filt <- rawCounts_filt[!duplicated(rawCounts_filt),]


# sex+dietを適宜変える
DESeq2Object <- DESeqDataSetFromMatrix(countData=rawCounts_filt, 
                                       colData=sampleData, 
                                       design = ~class)


# Output normalized counts
dds <- DESeq2Object 
dds <- estimateSizeFactors(dds)
normalized_counts <- counts(dds, normalized=TRUE)
d <- data.frame(normalized_counts) %>% rownames_to_column("GeneName") %>% tibble()
fwrite(data.frame(d),paste0(path_output,"Counts.normalized_WT.txt"),sep="\t")


# Dimension and filtering of the data
dim(DESeq2Object)
DESeq2Object <- DESeq(DESeq2Object)

# Normalization and QC of the data
vst_out <- vst(DESeq2Object)


stdev <- apply(assay(vst_out),1,sd)
vst_short <- assay(vst_out)[rev(order(stdev))[1:500],]

#pcaData <- data.frame(prcomp(t(assay(vst_out)))$x)
#percentVar <- round(100 *  summary(prcomp(t(assay(vst_out))))$importance[2,])
pcaData <- data.frame(prcomp(t(vst_short))$x)
percentVar <- round(100 *  summary(prcomp(t(vst_short)))$importance[2,])


#pcaData=plotPCA(vst_out, intgroup = c("samples", "class"), returnData = TRUE, ntop=12000)
pcaData %>% head()
#percentVar <- round(100 * attr(prcomp(t(assay(vst_out))), "percentVar"))

#genotype -> sex等適宜変える
class <-paste(sampleData$diet, sampleData$sex,sep="_")

p1=ggplot(pcaData, aes(x = PC1, y = PC2, fill = class)) +
  geom_point(size=5, alpha=0.8,pch=21,color ="Black") +
  #geom_text_repel(aes(label=sampleData$samples),max.overlaps = 5)+
  geom_mark_ellipse(aes(color=class))+
  xlab(paste0("PC1: ", percentVar[1], "% variance")) +
  ylab(paste0("PC2: ", percentVar[2], "% variance")) +
  coord_fixed() +
  ggtitle("PCA") +
  theme_bw()+
  theme(
    axis.text = element_text(size=15),
    axis.title = element_text(size = 15)
    
  )

p1
file_out = paste0(path_output,'PCA_1_WT_noID.svg')	
ggsave(filename =  file_out, plot = p1, width=8,height=7, dpi=600)	

#output the file showing P1 and P2 values for each sample
write.table(pcaData, "WT_pcaData.tsv", quote = FALSE, sep = "\t", col.names=NA)

#######Umap
#u <- umap(t(vst_short))
#u.df <- data.frame(u$layout)
#p1=ggplot(u.df, aes(x = X1, y = X2, fill = class)) +
#  geom_point(size=5, alpha=0.8,pch=21,color ="Black") +
#  geom_text_repel(aes(label=sampleData$samples),max.overlaps = 5)+
#  geom_mark_ellipse(aes(color=class))+
#  xlab(paste0("UMAP_1")) +
#  ylab(paste0("UMAP_2")) +
#  #xlim(c(-5,5))+
#  #ylim(c(-5,5))+
#  ggtitle("UMAP") +
#  theme_bw()+
#  theme(
#    axis.text = element_text(size=15),
#    axis.title = element_text(size = 15)
#    
#  )
#p1
#file_out = paste0(path_output,'UMAP_all_WT.png')	
#ggsave(filename =  file_out, plot = p1, width=9,height=7, dpi=600)

loadings <- prcomp(t(vst_short))$rotation
loadings <- data.frame(PC1=loadings[,1],PC2=loadings[,2]) %>% rownames_to_column("Gene")
fwrite(loadings,paste0(path_output,"PC_loadings_WT.tsv"),sep="\t")

PC1 <- loadings %>% arrange(PC1) %>% dplyr::filter(PC1>0.06 | PC1< -0.05) %>% select(Gene,PC1)
ggplot(rev(PC1),aes(x=PC1,y=reorder(Gene,PC1)))+
  geom_point(size=2)+
  xlab("PC1 loadings")+
  ylab("Gene")+
  theme_bw()+
  theme(panel.grid.major.x= element_blank(),
        panel.grid.minor.x = element_blank(),
        panel.grid.major.y = element_line(colour="grey60",linetype="dashed"),
        axis.title = element_text(size=14)
        )
ggsave(paste0(path_output,"PC1_loading_WT.svg"),width=5,height=10)


PC2 <- loadings %>% arrange(PC2) %>% dplyr::filter(PC2>0.04 | PC2< -0.045) %>% select(Gene,PC2)
ggplot(rev(PC2),aes(x=PC2,y=reorder(Gene,PC2)))+
  geom_point(size=2)+
  xlab("PC2 loadings")+
  ylab("Gene")+
  theme_bw()+
  theme(panel.grid.major.x= element_blank(),
        panel.grid.minor.x = element_blank(),
        panel.grid.major.y = element_line(colour="grey60",linetype="dashed"),
        axis.title = element_text(size=14)
  )
ggsave(paste0(path_output,"PC2_loading_WT.svg"),width=5,height=10)

# Save and explore the PCA plot
DESeq2Object <- DESeqDataSetFromMatrix(countData=rawCounts_filt, 
                                       colData=sampleData, 
                                       design = ~class)
dim(DESeq2Object)
DESeq2Object <- DESeq(DESeq2Object)

m <- my_DESeq2(DESeq2Object,sampleData,contrast="class","AL_Female","AL_Male")
m <- my_DESeq2(DESeq2Object,sampleData,contrast="class","CR_Female","CR_Male")
m <- my_DESeq2(DESeq2Object,sampleData,contrast="class","CR_Female","AL_Female")
m <- my_DESeq2(DESeq2Object,sampleData,contrast="class","CR_Male","AL_Male")


DESeq2Object <- DESeqDataSetFromMatrix(countData=rawCounts_filt, 
                                       colData=sampleData, 
                                       design = ~sex+diet)
DESeq2Object <- DESeq(DESeq2Object)
m <- my_DESeq2(DESeq2Object,sampleData,contrast="sex","Female","Male")
m <- my_DESeq2(DESeq2Object,sampleData,contrast="diet","CR","AL")
# Pipeline for DESeq2 analysis

my_DESeq2 <- function(countData,sampleData,contrast,group1,group2,FC=1.5,Padj=0.05){
  #print(class)
  #print(sampleData)
  DESeq2Object <- NULL
  DESeq2Results <- NULL
  vst_out <- NULL
  colnames(sampleData) <- c("samples","class")
  
 # DESeq2Object <- DESeqDataSetFromMatrix(countData=countData, 
 #                                        colData=sampleData, 
 #                                        design = ~class)
  #DESeq2Object <- DESeq(DESeq2Object)
  #  print(DESeq2Object)
  #vst_out <- vst(DESeq2Object, blind = TRUE)
  DESeq2Object <- countData
  print(DESeq2Object)
  my_contrast=c(contrast, group1, group2) # Get the results
  print(my_contrast)
  deseq2Results <- results(DESeq2Object, contrast=my_contrast)
  print(deseq2Results)
  deseq2Results %<>% as_tibble(rownames = 'geneID') %>%  dplyr::arrange(padj)
  print(head(deseq2Results))
  file_out=paste0(path_output, group1,"_vs_",group2,"_DE_Results.tsv")
  fwrite(deseq2Results,file_out, sep = '\t')
  
  
  gene_list <- fread("volcano_plot_genes.tsv",sep="\t") %>% .$Genes
  
  file_out=paste0(path_output, group1,"_vs_",group2) 
  plot_volcano(deseq2Results,gene_list=gene_list,file_out,FC=FC,Padj=Padj)
  #png(paste0(path_output,group1,"_vs_",group2,"_MAplots.png"))
  #DESeq2::plotMA(deseq2Results)
  #dev.off()

    
  return(deseq2Results)
  
}


plot_volcano = function(deseq2Results,gene_list=c(""),file_out,FC=1.5,Padj=0.05) {

  
  set.seed(42)
  if(length(gene_list) >0){
df <- data.frame(deseq2Results)  %>%
  mutate(sig = case_when(geneID %in% gene_list ~ "marked",
                         padj < Padj & log2FoldChange > log2(FC) & !(geneID %in% gene_list) ~ "up", 
                         padj < Padj & log2FoldChange < -log2(FC) & !(geneID %in% gene_list)~ "down", 
                         TRUE ~ "non")) %>%
  mutate(mark = geneID %in% gene_list)  %>%
  mutate(nudge_y = 30) %>% arrange( mark)
  col_values=  c("#33DFD4","#FFFF00","#CACACA","#F73719")
  }
  else {
    df <- data.frame(deseq2Results)  %>%
      mutate(sig = case_when(padj < Padj & log2FoldChange > log2(FC) & !(geneID %in% gene_list) ~ "up", 
                             padj < Padj & log2FoldChange < -log2(FC) & !(geneID %in% gene_list)~ "down", 
                             TRUE ~ "non")) %>%
      mutate(mark = geneID %in% gene_list) %>% arrange( mark)
    col_values= c("#33DFD4","#CACACA","#F73719")
  }
print(head(df))
print(df$geneID[duplicated(df$geneID)])
ggplot(df,aes(x= log2FoldChange,y= -log10(padj), fill=sig))+
  geom_point(pch=21,aes(size=mark),alpha=0.7)+
  scale_fill_manual(values= col_values)+
  scale_size_manual(values=c(1.5,3))+
  ylim(c(0,50))+
  xlim(c(-12,12))+
  geom_text_repel(data=filter(df,mark==TRUE & log2FoldChange > 0),
                  aes(x=log2FoldChange,label=geneID),
                  size=5,
                  max.overlaps = 25,
                  segment.color ="grey50",
                  segment.size  = 0.2,
                  nudge_x= 12- subset(df,mark==TRUE &
                                        log2FoldChange > 0)$log2FoldChange,
                  nudge_y = subset(df,mark==TRUE &
                                     log2FoldChange> 0)$nudge_y,
                  direction="y",
                  box.padding = 0.5, color="#000033")+
  geom_text_repel(data=filter(df,mark==TRUE & log2FoldChange <0),
                  aes(x=log2FoldChange,label=geneID),
                  size=5,
                  max.overlaps = 25,
                  segment.color = "grey50",
                  segment.size  = 0.2,
                  nudge_x= -12- subset(df,mark==TRUE &
                                         log2FoldChange< 0)$log2FoldChange,
                  nudge_y = subset(df,mark==TRUE &
                                     log2FoldChange< 0)$nudge_y,
                  direction="y",
                  box.padding = 0.5, color="#000033")+
  #geom_text_repel(data=filter(df,mark==TRUE),aes(x=log2FoldChange,y=-log10(padj),label=geneID),
  #                size=5,max.overlaps = 10,
  #                nudge_y=20,box.padding = 0.5,color="#0000CC")+
  geom_vline(xintercept = log2(FC),linetype="dashed")+
  geom_vline(xintercept=-log2(FC),linetype="dashed")+
  geom_hline(yintercept=-log10(Padj),linetype="dashed")+
  theme_bw()
ggsave(paste0(file_out,"_volcano.svg"),width=6,height=6)
ggsave(paste0(file_out,"_volcano.png"),width=6,height=6)


}
