# Supplementary material for: The effects of caloric restriction on adipose tissue and metabolic health are sex- and age-dependent
Source: eLife. 2023 Apr 25;12:e88080. doi: 10.7554/eLife.88080 (PMC10171869; doi:10.7554/eLife.88080)
Supplement: Figure 7—figure supplement 1—source data 1. — Values for the data presented in Figure 7—figure supplement 1D are shown in the file named ‘Figure 7—figure supplement 1_Source_Data.xlsx’. The code used to generate volcano plots in Figure 7—figure supplement 1A, and for the analyses in Figure 7—figure supplement 1B–C, is in the file named ‘R code for Principal Component Analysis and Volcano plots from RNAseq data.r’. [file elife-88080-fig7-figsupp1-data1.zip]

Archive with 2 entries (2 files):
- Figure 7-figure supplement 1_Source_Data/ R code for Principal Component Analysis and Volcano plots from RNAseq data.r
- Figure 7-figure supplement 1_Source_Data/Figure 7-figure supplement 1_Source_Data.xlsx
